# Supplementary material for: Heterogeneity in leukemia cells that escape drug-induced senescence-like state
Source: Cell Death Dis. 2023 Aug 5;14(8):503. doi: 10.1038/s41419-023-06015-4 (PMC10404232; doi:10.1038/s41419-023-06015-4)
Supplement: Supplementary file 13 — Supplementary Table 1 [file 41419_2023_6015_MOESM13_ESM.xlsx]

## Sheet: Sheet1
Supplementary Table 1: List of senescent associated gene signatures
DA3/EPOR Senescent Signature	Casella	Fridman	Purcell	Duy
ACOX2	ARRDC4	ALDH1A3	APOL1	A2M
ACOXL	BLCAP	AOPEP	APOL3	ABCA10
ACSBG1	BMS1P9	CCN2	ATF3	ABCA12
ADAM19	CCND3	CCND1	BATF2	ABCA6
ADAMDEC1	CHPF2	CD44	BIRC3	ABCC6
ADAMTS7	CLDN1	CDKN1A	C3	ACKR2
ADAMTSL1	CLSTN2	CDKN1C	C9ORF47	ACSM1
AGO4	DHRS7	CDKN2A	CD163L1	ADAMTS7
ALOX15	DIO2	CDKN2B	CD82	ADCY4
ANOS1	ELMOD1	CDKN2D	COL17A1	ADGRE1
ATP6V0D2	FILIP	CITED2	CTSS	ADGRE4P
BST1	GPR155	CLTB	CXCL2	AIM2
C5AR1	H2AFJ	COL1A2	CYP1A1	ALOX5
C7ORF57	JCAD	CREG1	DUSP6	AMPD3
C9ORF57	KIAA1467	CRYAB	EPSTI1	ANKRD65
CALML5	KIAA1671	CXCL14	GBP4	APOBEC3H
CCBE1	LRP10	CYP1B1	GCA	APOC1
CD200R2	MT-TA	EIF2S2	GNG11	APOD
CD300C	MT-TC	ESM1	HERC5	AQP1
CD33	MT-TN	F3	ICAM1	ARHGAP6
CEACAM4	MT-TY	FILIP1L	IDO1	ASB9P1
CEACAM7	NCSTN	FN1	IFI27	ATP2B2
CGN	PAM	GSN	IFI30	AXL
CGNL1	PDLIM1	GUK1	IL1A	BAIAP3
CHI3L1	PLOD1	HBS1L	IL1B	BEST1
CHST13	POFUT2	HPS5	IL1RN	BTG2
CLEC4A	PTCHD4	HSPA2	IL32	C15ORF27
CLEC4N	RND3	HTATIP2	ISG20	C3
COL5A1	SAMD9L	IFI16	LCP1	CALCRL
CPED1	SARAF	IFNG	LGALS9	CASS4
CSF1R	SLC16A14	IGFBP1	MIR4632	CCDC141
CSTA	SLC9A7	IGFBP2	MLKL	CCDC24
CXCL3	SLCO2B1	IGFBP3	MMP12	CCDC63
CYP2AB1P	SMCO3	IGFBP4	MYD88	CCL23
CYP4A11	SRPX	IGFBP5	OASL	CCL3
CYP4F3	SRPX2	IGFBP6	PLAU	CCR7
DCHS1	STAT1	IGFBP7	PMAIP1	CCR8
DDAH1	TAP1	IGSF3	RSPO3	CD300C
DDR2	TM4SF1-AS1	ING1	RTP4	CD33
DENND2A	TMEM159	IRF5	TNFAIP3	CD82
DPYS	TMEM30A	IRF7	TNFAIP6	CD84
DUSP13	TMEM59	ISG15		CDC42BPG
ENPP2	TNFRSF10C	MAP1LC3B		CDCP1
ERVFRD-1	TNFSF13B	MAP2K3		CEL
FABP4	WDR63	MDM2		CHN2
FCGR3A	WDR78	MMP1		CLEC12A
FFAR2		NDN		CLEC4M
FPR2		NME2		CLUHP3
GAS7		NRG1		CMPK2
GBP4		OPTN		CNR2
GPR35		PEA15		COCH
GRAMD1B		RAB13		COL6A1
GRAP		RAB31		COL9A2
GSTT4		RAB5B		CREB3L3
HSD11B1		RABGGTA		CRISPLD2
IFI16		RAC1		CSF1R
IFIT1B		RBL2		CSGALNACT1
IFIT3		RGL2		CTSF
IFITM10		RHOB		CXCL10
IL15		RRAS		CXCL11
IL1A		S100A11		CXCL8
IL1R2		SERPINB2		CXCR2
IL1RN		SERPINE1		CXCR3
IL36G		SMPD1		CXCR5
IL7R		SMURF2		CYGB
INHBA		SOD1		CYP11A1
ITGAX		SPARC		CYP1A1
ITGB2		STAT1		CYP2A6
ITIH1		TES		CYTH4
JAM3		TFAP2A		CYTIP
KLK11		TGFB1I1		DDO
LIPN		THBS1		DDR1
LRRC3		TNFAIP2		DHRS3
LTBP2		TNFAIP3		DKFZp434J0226
LTF		TP53		DNAH8
MACROH2A2		TSPYL5		DPP4
MGLL		VIM		DUSP10
MMP13				EBI3
MMP27				EFEMP2
MMP7				EGF
MRGPRX1				EGR2
MS4A7				ENPP2
MX2				ENPP3
MYH14				EPAS1
NLRP12				EPS8L2
NOD1				ERICH4
OLFM4				EVPL
P202				F2RL3
PATJ				F5
PDE8A				FAM46C
PDLIM1				FCAMR
PILRA				FCER1A
PIWIL4				FCGR1B
PLEKHG6				FCRLA
PPBP				FGFR3
PRKAR1B				FGR
PRUNE2				FILIP1L
QRFPR				FYB
RNF171				GBP1
RSAD2				GBP1P1
RUSC2				GHRL
SBF2				GP6
SCN4A				GPR183
SERPINB2				GPR68
SH3BGRL2				GPRC5B
SLC15A3				GPRC5C
SLC26A3				GRID2IP
SLC6A12				GVINP1
SLC6A8				GZMA
SLFN12				GZMM
ST3GAL6				HDC
SYCP3				HECW2
TECTA				HLA-DOA
TGM2				HLA-DPA1
TLR8				HLA-DPB1
TMC7				HLA-DQB1
TMEM119				HLA-DRA
TMTC1				HLA-DRB5
TNNT3				HLA-DRB6
UACA				HMOX1
VWF				HTRA3
WFDC21P				HYDIN
WNT7B				ICAM1
XDH				ID2
				IER3
				IFI44L
				IFIT3
				IL1R1
				IL4I1
				IL7R
				IP6K3
				IPCEF1
				IQCD
				IRAK2
				IRF6
				ITGA2B
				ITGAM
				ITLN1
				KCNMB1
				KIAA1683
				KIR2DL4
				KLF2
				KRT7
				KRT79
				KRT80
				LAX1
				LDHD
				LGALS3BP
				LIF
				LMNTD2
				LPAR5
				LRRC29
				LRRC8E
				LTBP1
				MAP3K7CL
				MAP3K8
				MGAT3
				MICALL2
				MIR4420
				MLPH
				MMP1
				MMP19
				MPZL2
				MYLK3
				NCF1
				NCF1C
				NEU4
				NHLRC4
				NR5A1
				NTRK1
				OASL
				ODF3L1
				OLAH
				OPTN
				PAPSS2
				PCED1B
				PEX11G
				PGF
				PIEZO2
				PIK3IP1
				PIPOX
				PKDREJ
				PLEKHA7
				PLEKHB1
				PLIN2
				PLIN4
				PLIN5
				PLXNB3
				PMEL
				PNCK
				PRCD
				PRSS36
				PRSS8
				PTPRH
				PTPRO
				PVRL4
				RAB27B
				RAP1GAP
				RASGRP3
				RGS1
				RGS13
				RTP4
				S100A2
				S100A3
				S100B
				SAT1
				SDS
				SELENBP1
				SERPINE1
				SIGLEC9
				SLAMF7
				SLC15A3
				SLC22A20
				SLC23A1
				SLC25A18
				SLC26A11
				SLC2A14
				SLC6A13
				SMARCA1
				SPP1
				SRC
				SSC5D
				ST5
				STX11
				SUCNR1
				SYTL2
				TCN2
				THBS1
				TLR7
				TMEM198
				TMPRSS13
				TNFSF10
				TP53INP1
				TP63
				TPSB2
				TSPAN10
				TUB
				TVP23C
				TYROBP
				UBXN10
				UCA1
				VEPH1
				VNN2
				VWF
				YPEL5
				ZG16B
				ZNF469
				ZNF683
				ZNF843
