# Supplementary material for: Heterogeneity in leukemia cells that escape drug-induced senescence-like state
Source: Cell Death Dis. 2023 Aug 5;14(8):503. doi: 10.1038/s41419-023-06015-4 (PMC10404232; doi:10.1038/s41419-023-06015-4)
Supplement: Supplementary file 14 — Supplementary Table 2 [file 41419_2023_6015_MOESM14_ESM.xlsx]

## Sheet: Sheet1
Supplementary table 2: List of embryonic diapause associated gene signatures.
Diapause Up	Diapause Down
ACCSL	AACS
ADH1	AAMP
ADHFE1	AAR2
ADSS	AARS
AHNAK2	ABCB10
AQP3	ABCB8
AQP9	ABCC1
ARC	ABCF1
ASPG	ABCF2
BTG1	ABHD12
CDX1	ACACA
CHD9	ACACB
CLDN4	ACO2
COX6B2	ACTR1A
CPSF4L	ADRM1
CRYM	AGPAT4
CSGALNACT1	AKT1
CTH	AKT1S1
CTNNA3	ALAD
CUEDC1	ALDH18A1
DNAJC5G	ALDOA
EBF1	ALG8
EMP1	ALPPL2
ENOX1	AMN
FEZ1	AMOT
FGF4	AMPD2
FHIT	ANAPC10
FN1	ANGPTL4
FOS	ANKRD39
FUT11	ANP32B
FXYD6	AP2A1
GATA1	AP2A2
GCH1	AP2S1
GIGYF1	APBA3
GJC1	APOC2
GPNMB	APOM
GPR143	APRT
GRIK4	APTX
GRXCR1	ARF1
GSTA3	ARFIP1
GSTM1	ARFIP2
HIST2H2BB	ARHGDIA
HLX	ARHGEF16
IDO2	ARHGEF19
IFI27L1	ARMC5
IFI35	ARMC6
IFITM1	ARPC1B
IGDCC3	ARPC4
IGFBP2	ARPC5
JPH3	ARVCF
KBTBD2	AS3MT
KDM3A	ATF6
KLF2	ATOX1
LMO3	ATP1A1
LRRC31	ATP5D
LRRC34	ATP5G1
LTB	ATP5O
LY6G6E	AUP1
MAL	AXIN1
MAP3K1	B3GNT7
MBNL1	B4GALNT1
MCAM	BAD
MIB1	BCAR1
MMP2	BCKDK
MORC1	BEND5
MTSS1	BOP1
MUP1	BRMS1
MYLPF	BSPRY
MYOF	BTBD6
NANOG	BYSL
NAV2	CAD
NFIA	CALM1
NMRK1	CAPN1
NPY	CAR2
NTN1	CAR4
PATL2	CASP6
PDGFB	CBR1
PDGFC	CCDC124
PITPNC1	CCM2
PIWIL4	CCND3
PLAGL1	CCNE1
PMEL	CD164L2
PRICKLE2	CD320
PRPS1	CDC34
PRRX1	CDC37
PSD	CDC42EP1
PTPRD	CDCA3
RAB26	CDIPT
RRAGD	CDT1
S100A1	CFL1
S100A13	CGNL1
SAT1	CHAF1A
SDC2	CHCHD3
SLC28A1	CHGA
SLC30A9	CIB1
SLC52A3	CITED1
SOCS3	CITED2
SOD3	CKAP4
SOX2	CLDN6
SPIC	CLDN7
SRCAP	CLIC3
TCF4	CLPP
TDGF1	CLPTM1
TEF	CLTA
TFAP2C	CNDP2
TFCP2L1	COL4A1
THG1L	COL4A2
TRO	COMMD5
TRPM1	COPE
U1	COX16
U6	COX5B
UBD	CPN1
XKR9	CPT2
YPEL2	CRELD2
ZBTB44	CRIP2
ZFP423	CSK
	CSRP1
	CSRP2BP
	CST3
	CTSZ
	CTU1
	CUBN
	CYB5B
	CYC1
	CYP2S1
	DAB2
	DAD1
	DARS2
	DAZAP1
	DBNL
	DDOST
	DDR2
	DDX39B
	DDX49
	DDX56
	DEDD2
	DERA
	DERL3
	DGKZ
	DHX34
	DIEXF
	DKK1
	DNMT3A
	DNMT3B
	DNPEP
	DOHH
	DOK2
	DOLPP1
	DPH3
	DPP4
	DPP9
	DPPA3
	DRAM1
	DRG2
	DTX2
	DUS1L
	DUSP4
	DUSP9
	EEF1D
	EFNB2
	EFTUD2
	EGFL7
	EHD1
	EIF1AD
	EIF2B2
	EIF3B
	EIF3G
	EIF3I
	EIF5A
	EIF6
	ELF3
	ELOF1
	ELOVL1
	ELP5
	EMB
	EMC10
	EMC8
	EME1
	ENGASE
	ENO1
	ENTHD2
	EPHA2
	ERP29
	ESRP2
	ESRRA
	ETF1
	ETFB
	ETHE1
	EXOSC2
	EXOSC4
	FABP5
	FAHD2A
	FAM109A
	FAM160B2
	FAM173A
	FAM98A
	FASN
	FASTK
	FDPS
	FECH
	FKBP11
	FKBP2
	FKBP9
	FOLR1
	FRMPD1
	FTH1
	FXN
	GADD45GIP1
	GALK1
	GATA4
	GATA6
	GATSL3
	GDAP2
	GDPD5
	GEMIN7
	GET4
	GFER
	GGT1
	GLIPR2
	GLTSCR2
	GMPPA
	GMPPB
	GNA12
	GNB2
	GNE
	GOT2
	GPANK1
	GPAT2
	GPD1L
	GPN2
	GPR137B
	GPS1
	GPX2
	GPX3
	GRB7
	GRWD1
	GSTO1
	GSTP1
	GTF2F1
	GUK1
	GUSB
	H13
	HDLBP
	HEATR1
	HGS
	HILPDA
	HMBS
	HMG20B
	HN1
	HNF1B
	HNF4A
	HPDL
	HPN
	HSP90AB1
	HSPG2
	ICT1
	IMPDH1
	INO80E
	INTS1
	IPO4
	IPO7
	ISYNA1
	ITFG2
	ITFG3
	ITGA3
	ITGA5
	ITM2C
	JAM3
	JMJD8
	JOSD2
	KCNK6
	KDELR1
	KDELR2
	KIF18B
	KLHDC3
	KLRG2
	KRT8
	KRTCAP2
	LAMA1
	LAMB1
	LAMC1
	LDHA
	LGALS4
	LGMN
	LMAN2
	LMF2
	LRP10
	LRP2
	LRPAP1
	LRRC59
	LRRN4
	LSR
	LY6E
	LYPLA2
	MANF
	MAP1LC3A
	MAP2K2
	MAP2K7
	MAPKAPK3
	MARCKSL1
	MARS
	MBD3
	MDH2
	MECR
	MEF2D
	METTL21A
	MFGE8
	MFSD5
	MFSD7C
	MGAT1
	MGST3
	MIF
	MMP15
	MOGAT2
	MON1A
	MPP1
	MRI1
	MRPL10
	MRPL12
	MRPL17
	MRPL2
	MRPL20
	MRPL28
	MRPL34
	MRPL52
	MRPS11
	MRPS12
	MRPS18A
	MRPS25
	MRRF
	MRTO4
	MTHFSD
	MVD
	MVK
	MXD3
	MYC
	MYG1
	MYL6
	MYO1C
	NAA10
	NABP2
	NACC1
	NANS
	NCAPH2
	NCKIPSD
	NDUFA11
	NDUFS8
	NLE1
	NME1
	NME2
	NMRAL1
	NOL9
	NPL
	NSMCE1
	NSUN5
	NT5C
	NT5DC2
	NTMT1
	NUCB2
	NXT1
	OAT
	OGDH
	OLA1
	OSTC
	OVOL2
	P4HA2
	P4HB
	PA2G4
	PALM3
	PANX1
	PARP8
	PCBP4
	PDGFRA
	PDIA6
	PDXK
	PEBP1
	PELO
	PFKL
	PFN1
	PGA5
	PGAM1
	PGD
	PGLS
	PGP
	PHC2
	PHF5A
	PHGDH
	PIGO
	PIK3R2
	PIN1
	PITHD1
	PKM
	PLA2G16
	PLA2G6
	PLAC1
	PLAC8
	PLBD2
	PLEKHO1
	PLOD2
	PLOD3
	PMF1
	PMM2
	PMVK
	PODXL
	POFUT2
	POLDIP3
	POLE3
	POLR2C
	POLR2H
	POLR2I
	POLR2L
	POMP
	PPA1
	PPAP2C
	PPM1G
	PPP1CA
	PPP2R1A
	PPP2R4
	PPP2R5D
	PPP5C
	PQLC2
	PRDX2
	PRDX5
	PRDX6
	PREB
	PRELID1
	PRELID2
	PRKAG1
	PRKAR2A
	PRKCSH
	PSAT1
	PSMB10
	PSMB3
	PSMB4
	PSMB6
	PSMC3
	PSMC5
	PSMD13
	PSMD3
	PSMD6
	PSMD8
	PSME3
	PSMG3
	PSPH
	PTGR1
	PTH1R
	PTPN13
	PTPN18
	PUF60
	PXK
	PYCR1
	PYCR2
	PYGO2
	RAB11FIP4
	RAB1B
	RAB35
	RAB3IL1
	RBFA
	RBM33
	RCC1
	RCE1
	RCN3
	REEP1
	REXO4
	RNPEP
	RPL21
	RPL36
	RPL39L
	RPL41
	RPL7A
	RPLP0
	RPLP1
	RPN1
	RPS6KC1
	RPS9
	RPSA
	RPUSD1
	RRBP1
	RRM2
	RRP12
	RRP7A
	RXRB
	SAC3D1
	SAMM50
	SARS
	SAYSD1
	SCARB2
	SCYL1
	SCYL2
	SDF4
	SEC11C
	SEC13
	SEC61A1
	SEC61B
	SEMA4G
	SEPW1
	SERPINH1
	SF3A2
	SGK3
	SGSM1
	SGTA
	SH3BGRL3
	SH3PXD2B
	SHKBP1
	SHMT2
	SHROOM3
	SIDT2
	SIGMAR1
	SLC16A13
	SLC16A3
	SLC19A1
	SLC25A10
	SLC25A11
	SLC25A22
	SLC25A4
	SLC25A5
	SLC29A1
	SLC35B2
	SLC37A4
	SLC39A3
	SLC43A3
	SLC44A2
	SLC44A3
	SLC46A1
	SLC5A11
	SLC7A6
	SLC7A7
	SLC9A3R1
	SMARCA4
	SMARCD1
	SMPD1
	SMTN
	SMYD5
	SNF8
	SNRPB
	SNRPN
	SOAT2
	SOD1
	SORD
	SPARC
	SPG20
	SPNS1
	SPR
	SRM
	SRPRB
	SSNA1
	SSR4
	SSSCA1
	STAG3
	STARD10
	STK40
	STX17
	STXBP2
	SUPT5H
	SURF4
	SUSD3
	SYS1
	SYVN1
	TAF1C
	TALDO1
	TBC1D7
	TBCB
	TBL2
	TBL3
	TBRG1
	TCF25
	TEAD4
	TELO2
	TEN1
	TFE3
	TFPT
	THOC3
	THOP1
	TIMM13
	TIMM50
	TK1
	TMBIM6
	TMED1
	TMEM109
	TMEM120B
	TMEM150A
	TMEM191C
	TMEM214
	TMEM219
	TMEM248
	TMEM9
	TMEM97
	TNFRSF12A
	TOE1
	TOMM40
	TOR2A
	TPI1
	TPM1
	TRAP1
	TRAPPC5
	TRIB3
	TRIM28
	TRIM44
	TRIP6
	TRMT61A
	TTLL1
	TTLL4
	TUBA1B
	TUBA1C
	TUBB4B
	TUBB5
	TUBB6
	TWF2
	TXN2
	TXNDC12
	TXNDC5
	TXNL4A
	UBE2A
	UBOX5
	UQCRQ
	URGCP
	USP5
	UTF1
	VAMP3
	VAMP8
	VARS
	VCP
	VIM
	VPS37C
	VPS51
	VPS52
	WARS
	WBSCR16
	WDR18
	WDR92
	XPNPEP1
	XPO4
	YDJC
	YIF1A
	YIPF2
	YIPF3
	YKT6
	ZCCHC17
	ZDHHC12
	ZFP13
	ZFPL1
	ZYX
